# Supplementary material for: Intergenerational Judo: Synthesising Evidence- and Eminence-Based Knowledge on Judo across Ages
Source: Sports (Basel). 2024 Jun 26;12(7):177. doi: 10.3390/sports12070177 (PMC11281159; doi:10.3390/sports12070177)
Supplement: Supplementary file 1 [file sports-12-00177-s001.zip]

Archive with 2 entries (2 files):
- Supplementary Material S1 - Study Quality Assessment.pdf
- Supplementary Material S2 - Courses.pdf
